# Supplementary material for: Determination of α1-acid glycoprotein (AGP) concentration by HPLC in patients following local infiltration analgesia for primary total hip arthroplasty and its relation to ropivacaine (total and unbound)
Source: Front Pharmacol. 2023 Jun 26;14:1145962. doi: 10.3389/fphar.2023.1145962 (PMC10345198; doi:10.3389/fphar.2023.1145962)
Supplement: Supplementary file 2 [file DataSheet1.xlsx]

## Sheet: Sheet1
	Concentration of AGP in all 20 patients at different time
Patient	0min	5min	10min	15min	20min	25min	30min	1hr	4hr	24hr
1H	10.3557	13.837	14.4169	15.3706	14.3817	14.7315	15.1371	15.1015	15.4539	23.5041
2H	8.8809	17.0286	17.3621	17.2758	16.5752	16.5752	17.3019	18.127	18.7155	26.4418
3H	5.19	5.19	14.8061	17.2664	18.4388	17.979	18.3068	18.4932	21.0083	27.0456
4H	22.2005	20.6495	22.2771	21.7965	21.4039	22.1471	21.5924	21.5817	21.6371	32.7735
5H	14.7907	22.1704	23.0313	24.4387	21.8601	23.1842	22.4494	22.6635	26.3491	29.3578
6H	22.2174	27.0814	24.5999	24.7	24.72	26.1029	27.1846	28.2079	30.1	42.0549
7H	23.0477	16.0932	17.8359	14.678	14.8316	15.0452	14.2727	15.2416	17.5533	20.5431
8H	11.7326	9.66274	10.0015	10.8401	10.3913	9.36914	9.67833	10.2007	9.44475	13.2271
9H	14.3599	9.98619	12.126	10.8652	9.7889	10.6004	12.0329	10.4891	11.1	16.5662
10H	8.55382	8.00283	7.65131	7.51003	7.51587	7.51123	7.52247	7.62773	7.73955	9.09385
11H	9.84146	9.25505	9.17952	8.66745	8.95954	8.56239	9.03295	8.06853	8.54128	14.5209
12H	22.508	19.8732	20.8712	19.2327	19.488	19.7108	20.409	21.6551	20.9284	23.4173
13H	10.0391	9.22095	9.79531	9.71689	9.36848	9.20079	9.2104	8.79594	9.96026	14.3569
14H	16.3659	15.0307	14.532	14.1044	14.4603	14.2618	13.8567	14.6973	14.5181	20.3781
15H	12.1729	11.4691	10.9758	10.932	10.317	11.2955	11.7607	11.0039	12.3413	16.0945
16H	10.5321	9.05355	8.99326	8.96257	8.229	8.25504	8.45802	8.95043	15.4281	12.5163
17H	21.5565	15.9555	17.0874	16.2461	16.6488	16.6015	17.2039	17.4645	18.8966	24.976
18H	13.0657	13.3556	13.0561	12.8603	12.7042	12.4217	11.3108	13.1372	14.5065	20.8111
19H	19.5594	18.9584	17.6749	17.2027	18.0805	16.7901	16.1879	16.0376	15.8395	22.1783
20H	17.1923	14.0076	14.4511	15.1052	14.6288	14.5823	15.6864	15.5246	15.8	17.1
